# Supplementary material for: Fetal-to-fetal kidney transplantation in utero
Source: Commun Biol. 2025 Mar 3;8:349. doi: 10.1038/s42003-025-07783-9 (PMC11876676; doi:10.1038/s42003-025-07783-9)
Supplement: Supplementary file 4 — Supplementary Data 1-2 [file 42003_2025_7783_MOESM4_ESM.xlsx]

## Sheet: Figure2a Neonates body weght
Supplementary Date 1
Figure 2a Neonates body weght [g]
	Transplanted			Control
n	No.1	No.2	No.3	No.1	No.2	No.3
day4	6.484	5.32	5.87	5.73	5.885	5.834
day10-14	15.8	19	19.4	26.6	26.2	25
day21	40.6	40	39	44.6	26.3
day28	68.9	71.4	72.5	70.1	40.7	67.5

## Sheet: Figure 2b MNBs Long diameter
Supplementary Date 2
Figure 2b MNBs Long diameter [mm]
n	No.1	No.2	No.3	No.4
day4	2.11	2.89	4.52	3.47
day10-14	4.26	2.87	10.16	8.93
day28	8.22	5.91	14.06	9.42
